# Supplementary material for: Neoadjuvant Chemotherapy in Muscle-Invasive Bladder Cancer: A Nationwide Analysis of Eligibility, Utilization, and Outcomes
Source: Cancers (Basel). 2025 Feb 3;17(3):505. doi: 10.3390/cancers17030505 (PMC11816346; doi:10.3390/cancers17030505)
Supplement: Supplementary file 1 [file cancers-17-00505-s001.zip]

Archive with 1 entries (1 files):
- cancers-3424022-supplementary.pdf
